# Supplementary material for: Rapid Artificial Infestation Method for Assessing Fall Armyworm (Spodoptera frugiperda) Damage on Maize
Source: Insects. 2026 Jan 24;17(2):136. doi: 10.3390/insects17020136 (PMC12940814; doi:10.3390/insects17020136)
Supplement: Supplementary file 1 [file insects-17-00136-s001.zip]

Archive with 1 entries (1 files):
- insects-4044310-supplementary.pdf
